# Supplementary material for: Immunohistochemical Profiling of SSTR2 and HIF-2α with the Tumor Microenvironment in Pheochromocytoma and Paraganglioma
Source: Cancers (Basel). 2024 Jun 11;16(12):2191. doi: 10.3390/cancers16122191 (PMC11201597; doi:10.3390/cancers16122191)
Supplement: Supplementary file 1 [file cancers-16-02191-s001.zip]

Archive with 1 entries (1 files):
- cancers-3016936-supplementary.pdf
